# Supplementary material for: Developing a Tanshinone IIA Memetic by Targeting MIOS to Regulate mTORC1 and Autophagy in Glioblastoma
Source: Int J Mol Sci. 2024 Jun 14;25(12):6586. doi: 10.3390/ijms25126586 (PMC11204349; doi:10.3390/ijms25126586)
Supplement: Supplementary file 1 [file ijms-25-06586-s001.zip]

Archive with 1 entries (1 files):
- ijms-2974058-supplementary.pdf
